# Supplementary material for: Barettin Suppresses Pancreatic Ductal Adenocarcinoma Proliferation via Topoisomerase IIα Inhibition
Source: Mar Drugs. 2026 Jun 7;24(6):201. doi: 10.3390/md24060201 (PMC13302744; doi:10.3390/md24060201)
Supplement: Supplementary file 1 [file marinedrugs-24-00201-s001.zip]

Archive with 1 entries (1 files):
- marinedrugs-4342039-supplementary.pdf
